# Supplementary material for: Rapid and Accurate ED-XRF Quantification of Trace Arsenic in Rice-Based Foods Employing ANNs to Resolve Lead Spectral Interference
Source: Foods. 2026 Mar 25;15(7):1130. doi: 10.3390/foods15071130 (PMC13072912; doi:10.3390/foods15071130)
Supplement: Supplementary file 1 [file foods-15-01130-s001.zip]

Archive with 1 entries (1 files):
- foods-4167288-supplementary.pdf
